# Supplementary material for: The effect of liquid composition on the partitioning of Ni between olivine and silicate melt
Source: Contrib Mineral Petrol. 2016 Dec 19;172(1):3. doi: 10.1007/s00410-016-1319-8 (PMC5165033; doi:10.1007/s00410-016-1319-8)
Supplement: Supplementary file 2 — Supplementary material 2 (XLSX 19 kb) [file 410_2016_1319_MOESM2_ESM.xlsx]

## Sheet: Sheet1
Supplemental material to Matzen et al., The effect of liquid composition on the partitioning of Ni between olivine and silicate melt
Table S1. Estimated depths (km) to lithosphere-asthenosphere boundary (LAB), maximum observed ol Mg#, calculated ol NiO (wt. %) at maximum ol Mg#, and maximum observed ol NiO (wt. %)
			total	total	number of	number of
	depth to LAB	rock	number of	number of	samples	analyses	max ol	calc ol NiO at	± mean		max ol	Mg# of ol
Locality [a]	(km) [k]	type [p]	samples	analyses [q]	used in fit	used in fit [x]	Mg#	max ol Mg# [y]	deviation	Fit	NiO [z]	with max NiO [bb]
MORB, Bouvet	0	thol	4	293	3 [r]	286	91.25	0.383493	0.0297318	linear	0.452 [aa]	86.81
MORB, SEIR	0	thol	9	395	9	395	90.55	0.350354	0.0184122	power law	0.352	90.11
MORB, Siqueiros FZ	0	thol	1	97	1	97	90.95	0.37499	0.00753223	linear	0.38	90.95
MORB, FAMOUS	0	thol	3	294	3	294	91.85	0.342875	0.0229935	linear	0.433	91.08
MORB, 9°N MAR	0	thol	2	146	2	146	90.08	0.330479	0.0169985	linear	0.33	89.79
MORB, Garrett FZ	0	thol	1	107	1	107	91.09	0.3683	0.0236277	linear	0.378	90.79
MORB, Romanche FZ	0	thol	12	501	12	467	90.58	0.28538	0.0142419	power law	0.293	90.02
MORB, 43°N MAR (I) [b,c]	0	thol	8	569	5	466	91.77	0.312817	0.0165271	linear	0.358	91.03
MORB, 43°N MAR (II) [b,d]	0	thol			3	101	90.28	0.349103	0.00486958	linear	0.36	90.24
MORB, Knipovich ridge	0	thol	2	76	2	76	87.94	0.259909	0.0133106	power law	0.246	87.58/87.45
H-E chain, Hawaii, Kilauea Iki	90.1	thol	3	246	3	246	88.995	0.436656	0.00973416	power law	0.442	88.97
H-E chain, Hawaii, Mauna Loa, Puu Wahi	90.1	thol	1	119	1	119	89.035	0.409474	0.011787	power law	0.43	88.825
H-E chain, Hawaii, Mauna Loa HSDP2	90.1	thol	9	948	9	948	91.02	0.534327	0.037923	power law	0.603	90.06
H-E chain, Hawaii, Mauna Kea HSDP2	90.1	thol	42	3869	42	3869	90.994	0.484929	0.021983	power law	0.542	90.47
Hawaii, Mauna Kea, post-shield	90.1	thol	4	272	2 [s]	166	89.492	0.41	0.0118898	power law	0.438	89.14
H-E chain, Oahu, Koolau Makapuu	88.8 ± 0.1	thol	7	590	7	590	89.78	0.496484	0.0285794	linear	0.593	89.48
H-E chain, Oahu, Koolau KSDP	88.8 ± 0.1	thol	1	107	1	107	89.461	0.469627	0.0124487	linear	0.541	89.46
H-E chain, Loihi - tholeiites	90.1	thol	20	962	20	958	89.926	0.413439	0.0132994	power law	0.424	88.205
H-E, Loihi - alkalic basalts	90.1	alkalic	2	192	2	192	90.21	0.451425	0.0136079	power law	0.444	90.21
H-E chain, Detroit seamount	49.5 [l]	thol	2	126	2	126	90.42	0.419479	0.0132045	power law	0.402	89.41
H-E chain, Suiko seamount	64.8 [l]	uncertain	2	66	2	66	89.056	0.448267	0.0135284	linear	0.439	89.06
Iceland, Reykjanes (I) [b,e]	32.3 –7.2/+5.0	thol	5	287	3	189	91.28	0.358014	0.0106789	linear	0.365	91.28
Iceland, Reykjanes (II) [b,f]	32.3 –7.2/+5.0	thol			2	98	89.09	0.308987	0.0137957	linear	0.314	88.21
Iceland, Hengill, Midfell & Maelifell	32.3 –7.2/+5.0	thol	3	158	3	152	90.96	0.340101	0.0144804	linear	0.376	90.91
Iceland, Kistufell	32.3 –7.2/+5.0	thol	4	205	4	203	89.62	0.331688	0.00768246	linear	0.344	88.44
Iceland, Theistareykir (I) [b,g]	32.3 –7.2/+5.0	thol	8	454	5	241	91.09	0.343483	0.0106356	linear	0.379	91.09
Iceland, Theistareykir (II) [b,h]	32.3 –7.2/+5.0	thol			4	209	90.37	0.369976	0.0109875	linear	0.369	90.37
Iceland, Snaefellsnes (I) [b,i]	32.3 –7.2/+5.0	uncertain	3	218	1	100	89.65	0.318933	0.00830139	linear	0.313	89.65/89.44
Iceland, Snaefellsnes (II) [b,j]	32.3 –7.2/+5.0	uncertain			2	105	89.66	0.283448	0.0124361	linear	0.287	89.12/88.40
West Greenland	100 [m]	thol	6	284	6	284	92.68	0.48389	0.0172305	linear	0.484	92.68
Baffin Island	65 [n]	thol	6	190	6	186	92.65	0.445253	0.0120564	power law	0.446	92.35
Azores, Sao Migel	67.6	alkalic	6	725	6	725	90.27	0.373702	0.0177932	power law	0.401	89.59
Azores, Terceria	47.2 ± 0.2	alkalic	2	268	2	268	89.4	0.362	0.0124458	power law	0.367	88.68
Canary Islands, Gran Canaria	96.1	alkalic	6	123	3 [t]	74	89.167	0.463837	0.015569	power law	0.473	89.17
Reunion	83.4 ± 0.1	thol & alkalic	3	301	3	301	90.08	0.394253	0.00618585	linear	0.4	90.07
Galápagos, San Cristobal	35.5 –2.0/+1.8	uncertain	7	332	7	332	91.149	0.309875	0.0184928	power law	0.298	88.65
Galápagos, Espanola	39.8 ± 0.1	alkalic?	1	59	1	59	87.095	0.244616	0.0103516	power law	0.2693	86.71
Galápagos, Santa Fe	33.7	thol	2	51	1 [u]	39	87.7	0.366823	0.0123187	power law	0.3644	87.53
Galápagos, Santa Cruz	36 ± 0.4	uncertain	11	571	1 [v]	55	88.07	0.348367	0.00884188	linear	0.342	88.02
Galápagos, Floreana	42.1 ± 0.8	alkalic?	5	327	5	301	90.836	0.367264	0.0171717	power law	0.3357	88.6
Galápagos, Santiago	37.5 ± 0.5	uncertain	2	160	2	159	87.479	0.373847	0.0187512	power law	0.3705	87.48
Galápagos, Isabela, Volcan Ecuador	35.8 –4.5/+3.6	uncertain	3	113	3	113	87.617	0.378145	0.0131652	power law	0.3865	87.62
Galápagos, Isabela, Cerro Azul	35.8 –4.5/+3.6	thol	6	379	4 [w]	285	89.118	0.299995	0.00865724	linear	0.309	89.12
Galápagos, Fernandina	37 [o]	thol & alkalic	10	552	10	552	88.777	0.311274	0.017018	linear	0.3695	86.21
Notes to Table S1:
[a] Galapágos data from Vidito et al. (2013), West Greenland and Baffin Island/Bay data from Herzberg et al. (2016) and Soboleve et al. (2007), all other data from Sobolev et al. (2007), H-E = Hawaiian-Emperor chain; [b] Two relatively distinct populations of olivines are seen in plots of ol Mg# vs. ol NiO content; [c] (I) consists of olivine analyses from samples AII-32 11-178, 12-6, 11-92, 12-7…
References:
Dasgupta et al. (2010) Earth Planet Sci Lett 289, 377-392
Geist et al. (2006) Geochem Geophys Geosys 7(12), 10.1029/2006GC001290
Hole and Millett (2016) J Petrol 57, 417-436
Keller et al. (2000) Nature 405, 673-676
Larsen and Pedersen (2000) J Petrol 41, 1071-1098
Rhodes & Vollinger (2004) Geochem Geophys Geosys 5(3), 10.1029/2002GC000434
Sobolev et al. (2007) Science 316, 412-417
Vidito et al. (2013) Geochem Geophys Geosys 10, 4214-4240
