# Supplementary material for: The effect of liquid composition on the partitioning of Ni between olivine and silicate melt
Source: Contrib Mineral Petrol. 2016 Dec 19;172(1):3. doi: 10.1007/s00410-016-1319-8 (PMC5165033; doi:10.1007/s00410-016-1319-8)
Supplement: Supplementary file 3 — Supplementary material 3 (XLSX 16 kb) [file 410_2016_1319_MOESM3_ESM.xlsx]

## Sheet: Sheet1
Supplemental material to Matzen et al., The effect of liquid composition on the partitioning of Ni between olivine and silicate melt
Table S2. Coefficients for the linear and power law equations used to calculate ol NiO at maximum ol Mg# [a]
Locality	Coefficients on linear fits		Coefficients on power law fits (NiO = a + b*[(Mg# ol)/100]^c)
	slope	y-inter	a	b	c
MORB, Bouvet	0.0626181	-5.33041
MORB, SEIR			0.113547	4.16079	28.8735
MORB, Siqueiros FZ	0.0631452	-5.36807
MORB, FAMOUS	0.0390227	-3.24136
MORB, 9°N MAR	0.0257184	-1.98624
MORB, Garrett FZ	0.0423811	-3.4922
MORB, Romanche FZ			0.0353441	0.646002	9.59399
MORB, 43°N MAR (I)	0.0200155	-1.524
MORB, 43°N MAR (II)	0.0551719	-4.63182
MORB, Knipovich ridge			0.0562798	35.4013	40.1368
H-E chain, Hawaii, Kilauea Iki			0.315261	120.42	59.1791
H-E chain, Hawaii, Mauna Loa, Puu Wahi			0.282164	5.08483	31.7494
H-E chain, Hawaii, Mauna Loa HSDP2			0.260623	1.49959	18.0771
H-E chain, Hawaii, Mauna Kea HSDP2			0.173519	0.923205	11.5149
Hawaii, Mauna Kea, post-shield			0.231546	7.7268	33.9406
H-E chain, Oahu, Koolau Makapuu	0.0283251	-2.04654
H-E chain, Oahu, Koolau KSDP	0.0221762	-1.51428
H-E chain, Loihi - tholeiites			0.164888	0.807431	11.096
H-E, Loihi - alkalic basalts			0.159958	3.03276	22.7342
H-E chain, Detroit seamount			0.180914	1.26886	16.5954
H-E chain, Suiko seamount	0.0265761	-1.91849
Iceland, Reykjanes (I)	0.0367103	-2.9929
Iceland, Reykjanes (II)	0.0191417	-1.39634
Iceland, Hengill, Midfell & Maelifell	0.0294619	-2.33975
Iceland, Kistufell	0.0333478	-2.65694
Iceland, Theistareykir (I)	0.0397293	-3.27546
Iceland, Theistareykir (II)	0.0291609	-2.26529
Iceland, Snaefellsnes (I)	0.0306367	-2.42765
Iceland, Snaefellsnes (II)	0.0225625	-1.73951
West Greenland	0.02176	-1.53276
Baffin Island/Bay			0.167464	0.588449	9.83119
Azores, Sao Migel			0.145228	6.1129	32.108
Azores, Terceria			0.0780387	2.28823	18.623
Canary Islands, Gran Canaria			0.275413	2.24862	21.6239
Reunion	0.0221327	-1.59946
Galápagos, San Cristobal			-0.00513945	0.518386	5.37474
Galápagos, Espanola			0.0488289	0.580609	7.86742
Galápagos, Santa Fe			0.172931	1.87438	17.2858
Galápagos, Santa Cruz	0.038506	-3.04286
Galápagos, Floreana			0.0596642	0.819343	10.1931
Galápagos, Santiago			0.0962444	0.927471	9.01742
Galápagos, Isabela, Volcan Ecuador			-0.0175301	1.90994	11.9084
Galápagos, Isabela, Cerro Azul	0.0177847	-1.28494
Galápagos, Fernandina	0.0221161	-1.65212
[a] Coefficents were calculated by minimizing the sum of the absolute deviations; olivine Mg# as defined in the main text, 100*Mg/(Mg+Fe), molar
